# Supplementary material for: Awn Stem-Derived High-Activity Free-Metal Porous Carbon for Oxidation Reduction
Source: Molecules. 2021 Oct 8;26(19):6071. doi: 10.3390/molecules26196071 (PMC8512104; doi:10.3390/molecules26196071)
Supplement: Supplementary file 1 [file molecules-26-06071-s001.zip]

Archive with 1 entries (1 files):
- molecules-1356333-supplementary.pdf
